# Supplementary material for: Enhancing Data Completeness in Early Detection Pathway of Prostate Cancer: Integration of a Dashboard-Driven Feedback Tool to Improve Quality of Care
Source: J Clin Med. 2024 Dec 11;13(24):7529. doi: 10.3390/jcm13247529 (PMC11728300; doi:10.3390/jcm13247529)
Supplement: Supplementary file 1 [file jcm-13-07529-s001.zip]

Archive with 1 entries (1 files):
- jcm-3236276-supplementary.pdf
